# Supplementary material for: Genotyping and phylogenetic location of one clinical isolate of Bacillus anthracis isolated from a human in Russia
Source: BMC Microbiol. 2019 Jul 17;19:165. doi: 10.1186/s12866-019-1542-3 (PMC6637652; doi:10.1186/s12866-019-1542-3)
Supplement: Supplementary file 1 — Table S1. Data on canSNP 58 strains of B. anthracis. (XLSX 23 kb) [file 12866_2019_1542_MOESM1_ESM.xlsx]

## Sheet: Лист1
St	A.Br.001	A.Br.002	A.Br.003	A.Br.004	A.B.r006	A.Br.007	A.Br.008	A.Br.009	B.Br.001	B.Br.002	B.Br.003	B.Br.004	A/B.Br.001	canSNP group
Ames plasmidless	C	A	G	C	A	T	T	A	T	G	G	T	A	A.Br.Ames
delta Sterne	T	A	G	C	A	T	T	A	T	G	G	T	A	A.Br.001/002
Ames ancestor	C	A	G	C	A	T	T	A	T	G	G	T	A	A.Br.Ames
CDC 684	T	G	A	T	A	C	T	A	T	G	G	T	A	A.Br.Vollum
A2084	C	A	G	C	A	T	T	A	T	G	G	T	A	A.Br.Ames
H9401	T	G	A	T	A	T	T	A	T	G	G	T	A	A.Br.005.006
A16R	T	A	G	C	A	T	T	A	T	G	G	T	A	A.Br.001/002
A16	T	A	G	C	A	T	T	A	T	G	G	T	A	A.Br.001/002
SVA11	T	G	A	T	C	T	T	A	T	T	A	T	A	B.Br.001/002
HYU01	T	G	A	T	C	T	T	A	T	T	A	T	A	B.Br.001/002
200031021	T	G	A	T	C	T	T	A	T	G	G	T	G	C.Br.A1055
Volum 1B	T	G	A	T	A	C	T	A	T	G	G	T	A	A.Br.Vollum
Cvac02	T	G	A	T	A	T	G	A	T	G	G	T	A	A.Br.008/009
Han	T	A	G	C	A	T	T	A	T	G	G	T	A	A.Br.001/002
A0462	C	A	G	C	A	T	T	A	T	G	G	T	A	A.Br.Ames
PAK-1	T	G	A	T	A	T	G	A	T	G	G	T	A	A.Br.008/009
Vollum	T	G	A	T	A	C	T	A	T	G	G	T	A	A.Br.Vollum
K3	T	G	A	T	A	T	T	A	T	G	G	T	A	A.Br.005.006
Ohio ACB	T	G	G	C	A	T	T	A	T	G	G	T	A	A.Br.Aust94
SK-102	T	G	A	T	A	C	T	A	T	G	G	T	A	A.Br.Vollum
Pasteur	T	G	A	T	A	T	G	A	T	G	G	T	A	A.Br.008/009
Sterne	T	A	G	C	A	T	T	A	T	G	G	T	A	A.Br.001/002
BA1015	T	G	A	C	A	T	T	A	T	G	G	T	A	A.Br.003/004
BA1035	T	G	A	T	C	T	T	A	T	T	A	T	A	B.Br.Kruger
RA3	T	G	A	T	C	T	T	A	T	G	A	C	A	B.Br.CNEVA
V770-NP-1R	T	G	A	C	A	T	T	A	T	G	G	T	A	A.Br.003/004
2002013094	T	G	A	T	C	T	T	A	T	G	G	T	G	C.Br.A1055
A0248	C	A	G	C	A	T	T	A	T	G	G	T	A	A.Br.Ames
Canadian_bison	T	G	A	T	A	T	G	G	T	G	G	T	A	A.Br.WNA
Turkey32	T	G	A	T	A	T	G	A	T	G	G	T	A	A.Br.008/009
A1144	T	G	A	T	A	T	G	A	T	G	G	T	A	A.Br.008/009
Stendal	T	A	G	C	A	T	T	A	T	G	G	T	A	A.Br.001/002
Tangail-1	T	A	G	C	A	T	T	A	T	G	G	T	A	A.Br.001/002
Par2	T	A	G	C	A	T	T	A	T	G	G	T	A	A.Br.001/002
Tyrol 4675	T	G	A	T	C	T	T	A	T	G	A	C	A	B.Br.CNEVA
SPV842_15	T	A	G	C	A	T	T	A	T	G	G	T	A	A.Br.001/002
81-1	T	G	A	T	A	T	G	A	T	G	G	T	A	A.Br.008/009
1370	T	G	A	T	A	T	G	A	T	G	G	T	A	A.Br.008/009
STI-1	T	G	A	T	A	T	G	A	T	G	G	T	A	A.Br.008/009
55VNIIVViM	T	G	A	T	A	T	G	A	T	G	G	T	A	A.Br.008/009
Tsiankovskii-1	T	G	A	T	A	T	G	A	T	G	G	T	A	A.Br.008/009
Ames	C	A	G	C	A	T	T	A	T	G	G	T	A	A.Br.Ames
BA2968	T	G	A	T	C	T	T	A	T	T	A	T	A	B.Br.001/002
Zimbabwe 89	T	G	A	T	C	T	T	A	T	T	A	T	A	B.Br.001/002
A072	T	G	A	T	C	T	T	A	T	T	A	T	A	B.Br. 001/002
A0442	T	G	A	T	C	T	T	A	C	T	A	T	A	B.Br.Kruger
Kruger B	T	G	A	T	C	T	T	A	C	T	A	T	A	B.Br.Kruger
A46	T	G	A	T	C	T	T	A	T	G	A	C	A	B.Br.CNEVA
A24/TN_Bovine_Sokol	T	G	A	T	C	T	T	A	T	G	A	C	A	B.Br.CNEVA
ANSES_00-82	T	G	A	T	C	T	T	A	T	G	A	C	A	B.Br.CNEVA
A0465	T	G	A	T	C	T	T	A	T	G	A	C	A	B.Br.CNEVA
A16/LA896	T	G	A	T	C	T	T	A	T	G	A	C	A	B.Br.CNEVA
CNEVA-9066	T	G	A	T	C	T	T	A	T	G	A	C	A	B.Br.CNEVA
Pollino	T	G	A	T	A	T	G	A	T	G	G	T	A	A.Br.008/009
A1055	T	G	A	T	C	T	T	A	T	G	G	T	G	C.Br.A1055
8903-G	T	G	G	C	A	T	T	A	T	G	G	T	A	A.Br.Aust94
9080-G	T	G	G	C	A	T	T	A	T	G	G	T	A	A.Br.Aust94
52-G	T	G	G	C	A	T	T	A	T	G	G	T	A	A.Br.Aust94
