# Supplementary material for: Genotyping and phylogenetic location of one clinical isolate of Bacillus anthracis isolated from a human in Russia
Source: BMC Microbiol. 2019 Jul 17;19:165. doi: 10.1186/s12866-019-1542-3 (PMC6637652; doi:10.1186/s12866-019-1542-3)
Supplement: Supplementary file 3 — Table S2. Data on MLVA-31strains of B. anthracis. (XLSX 19 kb) [file 12866_2019_1542_MOESM3_ESM.xlsx]

## Sheet: Лист1
Strain	Country	vrrA	vrrB1	vrrB2	vrrC1	vrrC2	CG3	pXO1	pXO2	BAMS01	BAMS03	BAMS05	BAMS13	BAMS15	BAMS21	BAMS22	BAMS23	BAMS24	BAMS25	BAMS28	BAMS30	BAMS31	BAMS34	BAMS44	BAMS51	BAMS53	Bavntr12	Bavntr16	Bavntr17	Bavntr19	Bavntr23	Bavntr35
1370	France	4	20	14	57	21	1	8	8	13	30	7	30	45	10	16	11	11	13	14	69	65	9	8	9	8	6	20	4	5	4	4
200031021	USA	5	23	15	29	21	2	1	4	22	24	5	23	48	10	20	12	9	13	14	56	99	7	8	9	8	5	24	6	5	2	5
2002013094	USA	5	27	15	29	21	2	6	4	10	27	5	23	48	10	24	12	9	13	14	53	99	9	8	9	8	5	24	6	5	2	5
BA2968	Finland	3	23	16	53	17	2	7	7	14	18	7	5	24	10	15	10	11	13	14	17	90	1	8	6	6	5	22	3	5	3	5
Zimbabwe 89	Zimbabwe	3	23	15	53	17	2	8	8	11	18	6	28	45	10	13	10	11	13	13	6	64	1	8	6	6	5	24	3	5	3	3
52-G	Georgia	4	20	14	53	17	2	10	9	16	26	5	70	33	10	16	11	11	13	14	54	64	11	8	9	8	6	20	3	4	4	4
55VNIIVViM	Russia	4	20	14	57	21	1	8	1	13	24	7	76	30	45	10	15	10	11	13	14	64	9	8	9	8	6	20	4	5	4	4
81-1	Russia	4	20	14	57	21	1	11	8	13	27	7	30	45	10	15	9	11	13	14	76	65	9	8	9	8	6	20	4	5	4	4
8903-G	Georgia	4	20	14	53	17	2	10	9	16	32	5	50	33	10	16	11	11	13	14	57	64	11	8	9	8	6	20	3	4	4	4
9080-G	Georgia	4	20	13	53	17	2	9	9	16	26	5	70	24	10	16	11	11	13	14	57	64	11	8	9	8	6	20	3	4	4	5
A0248	unknow	4	20	13	53	17	2	7	9	16	26	5	70	24	10	15	11	9	13	14	57	64	9	8	9	8	6	20	4	4	4	5
A0442	Sount Africa	3	23	15	53	17	2	6	9	11	27	6	28	45	10	13	10	11	13	13	6	65	1	8	6	6	5	24	3	5	3	3
A0462	USA	4	20	13	53	17	2	7	9	16	26	5	70	24	10	16	11	11	13	14	57	64	11	8	9	8	6	20	4	4	4	5
A0465	unknow	3	19	14	53	17	2	9	7	14	27	6	27	42	10	15	10	11	13	14	17	84	9	8	8	6	5	23	3	5	3	6
A072	Namibia	3	23	15	53	17	2	6	9	11	26	6	28	44	10	13	10	11	13	13	6	63	1	8	6	6	5	24	3	5	3	3
A1055	USA	5	27	15	29	21	2	1	4	22	33	7	23	48	10	24	11	11	13	14	71	99	11	8	9	8	5	1	6	5	2	5
A1144	Argentina	4	20	14	57	21	1	8	7	13	30	1	30	45	10	16	11	11	13	14	75	64	11	8	9	8	6	20	4	5	4	4
A16	China	4	20	14	53	17	2	8	9	16	28	7	66	45	10	16	11	11	13	14	57	64	11	8	9	8	6	20	4	4	4	5
A16/LA896	Shwitzerland	3	19	14	53	17	2	9	6	14	27	6	27	42	10	15	10	10	13	14	14	84	9	8	6	6	5	23	3	5	3	5
A16R	China	4	20	14	53	17	2	7	1	16	28	7	72	45	10	16	11	11	13	14	57	64	11	8	9	8	6	1	1	4	4	5
A2084	USA	4	20	13	53	17	2	7	9	16	26	5	70	24	10	16	11	11	13	14	57	64	11	8	9	8	6	20	4	4	4	5
A24/TN Bovine Sokol	Slovakia	3	19	14	53	17	2	9	6	14	27	6	27	41	10	15	10	11	13	14	17	85	9	8	6	6	5	22	3	5	3	5
A46	Germany	3	19	12	53	17	2	1	7	14	27	6	27	42	10	11	10	11	13	14	17	90	9	8	6	6	5	22	3	5	3	5
Ames	USA	4	20	13	53	17	2	7	10	16	26	5	70	24	10	16	11	11	13	14	57	64	11	8	9	8	6	20	4	4	4	5
Ames ancestor	USA	4	20	13	53	17	2	7	9	16	26	5	70	24	10	16	11	11	13	14	57	64	11	8	9	8	6	20	4	4	4	5
Ames plasmidless	USA	4	20	13	53	17	2	1	1	16	26	5	70	24	10	16	11	11	13	14	57	64	11	8	9	8	6	1	1	4	4	5
ANSES 00-82	France	3	19	14	53	17	2	9	6	14	27	6	27	42	10	13	10	10	13	14	17	84	8	8	6	6	5	22	3	5	3	5
BA1015	USA	4	20	15	57	17	2	9	10	12	18	7	30	45	10	16	11	11	13	14	57	57	9	8	9	8	6	20	4	4	4	4
BA1035	Sount Africa	3	23	15	53	17	2	7	10	11	27	6	28	45	10	13	10	11	13	13	6	64	1	8	6	6	5	24	3	5	3	3
Canadian_bison	Canada	3	20	14	57	21	1	8	6	13	27	7	30	41	10	16	11	11	13	14	81	64	9	12	9	8	6	21	4	5	4	4
CDC 684	unknow	4	20	13	48	21	2	10	8	16	30	6	20	44	10	14	11	11	13	14	71	64	9	6	9	8	6	19	12	5	4	4
CNEVA-9066	France	3	19	14	53	17	2	9	6	14	27	6	27	42	10	15	10	11	13	14	17	84	13	8	6	6	5	23	3	5	3	5
Cvac02	China	4	20	14	53	17	1	1	1	16	18	7	30	24	10	14	9	8	13	14	60	40	7	6	9	8	6	1	1	5	4	5
delta Sterne	USA	4	20	14	53	17	2	1	1	16	28	7	76	45	10	16	11	11	13	14	51	65	11	8	9	8	6	1	1	4	3	5
H9401	Korea	4	20	14	57	17	2	7	8	13	30	7	28	45	10	16	11	11	13	11	46	56	9	8	9	8	5	21	5	6	4	4
Han	China	4	20	14	53	17	2	1	1	10	18	8	32	24	8	12	11	9	13	14	54	59	4	6	7	8	6	1	1	4	4	5
HYU01	Korea	3	23	15	53	17	2	8	7	7	21	7	27	45	10	15	14	11	12	14	17	84	1	8	6	6	5	21	3	5	3	5
K3	Sount Africa	6	20	14	57	17	2	6	6	10	18	6	33	43	12	15	10	11	13	14	69	64	9	2	9	8	6	21	4	5	4	4
Kruger B	Sount Africa	3	23	15	53	17	2	6	9	11	27	6	28	45	10	13	10	11	13	13	6	65	1	8	6	6	5	1	3	5	3	3
Ohio ACB	USA	3	20	13	57	17	2	8	9	16	27	7	57	45	10	16	9	11	13	14	57	64	9	8	9	8	6	20	3	4	4	4
PAK-1	Pakistan	4	16	14	49	21	2	10	1	13	24	7	27	45	10	16	11	7	12	14	66	64	9	8	9	8	6	1	1	5	4	4
Parent 2	USA	4	20	14	53	17	2	1	1	16	28	7	76	45	10	16	11	11	13	14	51	65	11	8	9	8	6	1	1	4	3	5
Pasteur	France	4	20	14	57	21	1	1	7	13	30	7	17	45	10	16	11	12	13	14	75	64	9	8	9	8	6	20	4	5	4	4
Pollino	Italy	4	20	13	53	17	2	7	9	16	26	5	50	24	10	16	11	11	13	14	57	64	11	8	9	8	6	20	4	4	4	5
RA3	France	3	19	14	53	17	2	9	7	14	24	6	27	42	10	15	10	11	13	14	17	84	9	8	8	6	5	23	3	5	3	6
SK-102	USA	4	20	14	48	17	2	10	8	16	30	6	20	43	10	16	11	11	13	14	71	64	9	8	9	8	6	20	12	5	4	4
SPV842_15	Brazil	4	20	14	53	17	2	9	1	16	28	7	76	45	10	16	11	11	13	14	51	65	11	8	9	8	6	1	1	4	3	5
Stendal	Germany	4	20	13	53	17	2	7	9	16	26	5	70	24	10	16	11	11	13	14	57	64	11	8	9	8	6	20	4	4	4	5
Sterne	Sount Africa	4	20	14	53	17	2	9	1	13	25	7	35	45	10	15	11	9	13	14	48	65	7	8	9	8	6	1	1	4	3	5
STI-1	Russia	4	20	14	57	21	1	9	1	13	18	7	76	30	45	10	15	11	9	13	14	64	7	8	9	8	6	20	4	5	4	4
SVA11	Sweden	3	23	14	53	17	2	7	8	11	27	4	28	45	10	13	11	11	13	13	6	64	1	8	6	6	5	24	3	5	3	3
Tangail-1	Bangladech	4	20	13	53	17	2	7	9	16	22	5	70	24	10	14	11	11	13	14	57	64	11	8	9	8	6	20	4	4	4	5
Tsiankovskii-1	Russia	4	20	14	57	17	1	10	8	13	30	6	99	30	45	10	14	9	10	13	14	64	9	8	9	8	6	20	4	5	4	5
Turkey32	Turkey	4	20	14	57	21	2	13	7	13	18	7	30	24	10	15	11	11	12	14	57	64	9	8	7	8	6	20	4	5	4	4
Tyrol 4675	Austria	3	20	14	53	17	2	6	6	14	28	4	59	18	10	15	10	11	13	14	53	64	9	8	9	6	5	22	3	5	4	5
V770-NP-1R	USA	4	20	14	57	17	2	9	1	12	30	7	73	45	10	16	11	11	13	14	54	57	9	6	9	8	6	1	1	4	4	4
Vollum	USA	2	20	13	48	21	2	10	8	13	30	7	20	44	10	15	11	11	13	14	71	64	9	6	9	8	6	20	12	5	2	4
Volum 1B	USA	2	20	13	48	21	2	10	8	13	30	7	20	44	10	15	11	11	13	14	68	64	7	6	9	8	6	20	12	5	2	4
