# Supplementary material for: Genotyping and phylogenetic location of one clinical isolate of Bacillus anthracis isolated from a human in Russia
Source: BMC Microbiol. 2019 Jul 17;19:165. doi: 10.1186/s12866-019-1542-3 (PMC6637652; doi:10.1186/s12866-019-1542-3)
Supplement: Supplementary file 4 — Table S3. Strain metadata. (XLSX 24 kb) [file 12866_2019_1542_MOESM4_ESM.xlsx]

## Sheet: genomes_proks
Strain	Assembly	Isolation source	Collection date	Geographic location	Submission
A2012	GCA_000006155.2				J. Craig Venter Institute
Ames	GCA_000007845.1				J. Craig Venter Institute
Sterne	GCA_000008165.1				DOE Joint Genome Institute
Ames Ancestor	GCA_000008445.1				J. Craig Venter Institute
CDC 684	GCA_000021445.1				The J. Craig Venter Institute,Los Alamos National Laboratory,Joint Genome Institute
A0248	GCA_000022865.1				The J. Craig Venter Institute; Los Alamos National Laboratory; Los Alamos National Laboratory
CNEVA-9066	GCA_000167235.1				J. Craig Venter Institute
A1055	GCA_000167255.1				J. Craig Venter Institute
Vollum	GCA_000167275.1				J. Craig Venter Institute
Kruger B	GCA_000167295.1				J. Craig Venter Institute
Western North America USA6153	GCA_000167315.1				J. Craig Venter Institute
Australia 94	GCA_000167335.1				J. Craig Venter Institute
Tsiankovskii-I	GCA_000181675.2				J. Craig Venter Institute;TIGR; J. Craig Venter Institute, USA, Rockville
A0488	GCA_000181835.1				Los Alamos National Laboratory; The J. Craig Venter Institute; DOE Joint Genome Institute
A0193	GCA_000181915.1			USA, South Dakota	Los Alamos National Laboratory; The J. Craig Venter Institute; DOE Joint Genome Institute
A0442	GCA_000181935.1			South Africa, Kruger National Park	Los Alamos National Laboratory; The J. Craig Venter Institute; DOE Joint Genome Institute
A0465	GCA_000181995.1				Los Alamos National Laboratory; The J. Craig Venter Institute; DOE Joint Genome Institute
A0174	GCA_000182055.1				Los Alamos National Laboratory; The J. Craig Venter Institute; DOE Joint Genome Institute
A0389	GCA_000219895.1			Indonesia, Bekasi	Los Alamos National Laboratory; The J. Craig Venter Institute; DOE Joint Genome Institute
H9401	GCA_000258885.1	cutaneous anthrax patient		South Korea	Korea Center for Disease Control & Prevention; Genotech. Corp.
Heroin Ba4599	GCA_000278385.1	Scottish heroin user	2009	United Kingdom, Scotland, Glasgow	Northern Arizona University, USA
UR-1	GCA_000292565.1	blood	2012	Germany	Bundeswehr Institute of Microbiology, Munich, Germany
BF1	GCA_000295695.1	cow carcass	2009	Germany	Bundeswehr Institute of Microbiology, Munich, Germany
Carbosap	GCA_000310045.1	attenuated, toxigenic, capsulated strain used as a livestock vaccine		Italy, Rome	National Biodefense Analysis & Countermeasures Center
3154	GCA_000319695.1	soil		Bulgaria	Northern Arizona University
3166	GCA_000319715.1	soil		Bulgaria	Northern Arizona University
Sen2Col2	GCA_000359425.1				URMITE
Sen3	GCA_000359445.1				URMITE
Gmb1	GCA_000359465.1				URMITE
A16R	GCA_000512775.2				Beijing Genomics Institute
A16	GCA_000512835.2				Beijing Genomics Institute
V770-NP1-R	GCA_000521345.1				Israel Institute for Biological Research
CZC5	GCA_000534935.2		2011	Zambia, Central Africa	Research Center for Zoonosis Control
8903-G	GCA_000558965.1	soil	1997	Georga, Gardabani	Center for Microbial Genetics and Genomics, Northern Arizona University
9080-G	GCA_000558985.1	soil	1998	Georga, Gardabani	Center for Microbial Genetics and Genomics, Northern Arizona University
52-G	GCA_000559005.1	bovine	2009	Georgia, Tbilisi	Center for Microbial Genetics and Genomics, Northern Arizona University
SVA11	GCA_000583105.1				National Veterinary Institute
95014	GCA_000585275.1				Army Medical and Veterinary Research Center
ANSES 08-8-20	GCA_000697515.2		2008	France
ANSES 99-100	GCA_000697535.2		1999	France
ANSES 00-82	GCA_000697555.2		2000	France	ANSES
HYU01	GCA_000725325.1	soil	2009	South Korea: Changnyeong	Hanyang University
Carbosap_2	GCA_000732465.1
STI-1	GCA_000740925.2			Russia	Center for Microbial Genetics and Genomics
Smith 1013	GCA_000742315.1				Los Alamos National Laboratory
2000031021	GCA_000742655.1	soil		USA, Louisiana	Los Alamos National Laboratory
delta Sterne	GCA_000742695.1				Los Alamos National Laboratory
BFV	GCA_000742875.1	charcoal		Jamaica	Los Alamos National Laboratory
Vollum_2	GCA_000742895.1				Los Alamos National Laboratory
Zimbabwe 89	GCA_000743805.1			Zimbabwe	Los Alamos National Laboratory
A.Br.003	GCA_000743825.1	child cutaneous anthrax		United Kingdom, Dundee, Scotland	Los Alamos National Laboratory
Cvac02	GCA_000747335.1	the veterinary Bacillus anthracis vaccine	2012	China, Liaoning	State Key Laboratory of Pathogen and Biosecurity
Han	GCA_000747375.1		2012	China, Liaoning	State Key Laboratory of Pathogen and Biosecurity
2000031006	GCA_000782875.1		1956	USA, New Mexico	Georgia Institute of Technology; Centers for Disease Control and Prevention
2000031023	GCA_000782885.1		1957		Georgia Institute of Technology; Centers for Disease Control and Prevention
2000031027	GCA_000782895.1		1957	Usa, Oklahoma	Georgia Institute of Technology; Centers for Disease Control and Prevention
2000032892	GCA_000782905.1			USA, Massachusetts	Georgia Institute of Technology; Centers for Disease Control and Prevention
2000031031	GCA_000782955.1		1957		Georgia Institute of Technology; Centers for Disease Control and Prevention
2000031039	GCA_000782975.1		1957		Georgia Institute of Technology; Centers for Disease Control and Prevention
2000031052	GCA_000782995.1		1956	USA, Wyoming	Georgia Institute of Technology; Centers for Disease Control and Prevention
2000031075	GCA_000783015.1			South Africa	Georgia Institute of Technology; Centers for Disease Control and Prevention
2000031709	GCA_000783035.1	hair	1956	USA, Carolinas	Georgia Institute of Technology; Centers for Disease Control and Prevention
2000031765	GCA_000783055.1				Georgia Institute of Technology; Centers for Disease Control and Prevention
2000032819	GCA_000783075.1				Georgia Institute of Technology; Centers for Disease Control and Prevention
2000032879	GCA_000783095.1		1962		Georgia Institute of Technology; Centers for Disease Control and Prevention
2000032951	GCA_000783115.1		1958		Georgia Institute of Technology; Centers for Disease Control and Prevention
2000032967	GCA_000783135.1				Georgia Institute of Technology; Centers for Disease Control and Prevention
2000032968	GCA_000783155.1				Georgia Institute of Technology; Centers for Disease Control and Prevention
2000032975	GCA_000783165.1		1966		Georgia Institute of Technology; Centers for Disease Control and Prevention
2000032979	GCA_000783195.1			USA, New Jersey	Georgia Institute of Technology; Centers for Disease Control and Prevention
2000032989	GCA_000783215.1				Georgia Institute of Technology; Centers for Disease Control and Prevention
2002013094	GCA_000783235.1		1956		Georgia Institute of Technology; Centers for Disease Control and Prevention
2000031008	GCA_000793525.1			USA, Alabama	Georgia Institute of Technology; Centers for Disease Control and Prevention
2000032832	GCA_000793545.1				Georgia Institute of Technology; Centers for Disease Control and Prevention
2000031038	GCA_000793565.1		1957		Georgia Institute of Technology; Centers for Disease Control and Prevention
A0157	GCA_000808075.1	Derived from strain ATCC4728	1996	USA	BEI Resources/American Type
Ames A0462	GCA_000830095.1	Dead cow	1981	USA, Texas, Jim Hogg County	BEI Resources/American Type
Pollino	GCA_000831505.1	carcass	2014	Italy, Pollino National Park, Basilicata	Bundeswehr Institute of Microbiology
PAK-1	GCA_000832425.1	sheep	1978	Pakistan	Los Alamos National Laboratory
Vollum 1B	GCA_000832445.1	Human	1951	USA	Los Alamos National Laboratory
K3	GCA_000832465.1	Human		South Africa	Los Alamos National Laboratory
Ohio ACB	GCA_000832505.1	Pig		USA, Ohio	Los Alamos National Laboratory
SK-102	GCA_000832565.1	Wool from Pakistan	1976	USA, New Jersey	Los Alamos National Laboratory
Pasteur	GCA_000832585.1	Cat			Los Alamos National Laboratory
Sterne_2	GCA_000832635.1				Los Alamos National Laboratory
BA1015	GCA_000832665.1	Bovine	1939	USA, Maryland	Los Alamos National Laboratory
BA1035	GCA_000832725.1	Human		South Africa	Los Alamos National Laboratory
RA3	GCA_000832745.1	Bovine	1998	France	Los Alamos National Laboratory
V770-NP-1R	GCA_000832785.1	Bovine	1951	USA, Florida	Los Alamos National Laboratory
2002013094_2	GCA_000832965.1	soil	1956	USA	Los Alamos National Laboratory
Ames_2	GCA_000833065.1	Beefmaster heifer	1981	USA, Texas	Los Alamos National Laboratory
Canadian bison	GCA_000833125.1	Bison		Canada	Los Alamos National Laboratory
Turkey32	GCA_000833275.1	Human skin	1991	Turkey, Yozgat	Los Alamos National Laboratory
A1144	GCA_000875715.1		1992	Argentina: Buenos Aires	µforge; MRIGlobal; cBio Corp
A1039	GCA_000986915.1		1999	Bolivia	µforge; MRIGlobal; cBio Corp
A1075	GCA_000986935.1			Chile	µforge; MRIGlobal; cBio Corp
44-NIAH	GCA_001015005.1				National Institute of Infectious Diseases
52-40-NIAH	GCA_001015025.1		1940		National Institute of Infectious Diseases
RIT375	GCA_001029875.1	internal stem tissue	2015	Puerto Rico	Rochester Institute of Technology
K1285	GCA_001272985.1		1996	Namibia, Africa, Etosha National Park	µFORGE; MRIGlobal; cBio Corp
K2129	GCA_001273005.1		1997	China,Asia, Changping	µFORGE; MRIGlobal; cBio Corp
K2883	GCA_001273025.1		1997	India,Asia	µFORGE; MRIGlobal; cBio Corp
K0021	GCA_001273045.1		1995	Italy, Europe	µFORGE; MRIGlobal; cBio Corp
K4834	GCA_001273065.1		1997	Australia	µFORGE; MRIGlobal; cBio Corp
K3974	GCA_001273085.1		1995	Slovakia, Europe	µFORGE; MRIGlobal; cBio Corp
K1129	GCA_001273105.1	hair	1995	Pakistan, Asia	µFORGE; MRIGlobal; cBio Corp
K8215	GCA_001273125.1		1996	Argentina, South America, Buenos Aires	µFORGE; MRIGlobal; cBio Corp
PAK-1_2	GCA_001273145.1		1996	Pakistan, Asia	µFORGE; MRIGlobal; cBio Corp
A0389_2	GCA_001276995.1		1996	Indonesia, West Java	µFORGE; MRIGlobal; cBio Corp
A0021	GCA_001277085.1		1997	Zambia, Western Province	µFORGE; MRIGlobal; cBio Corp
Larissa	GCA_001277955.1	blood	2012	Greece	Bundeswehr Insitute of Microbiology
Stendal	GCA_001543225.1		2012	Germany, Saxony-Anhalt	Bundeswehr Insitute of Microbiology
Tangail-1	GCA_001654475.1	environmental	2012	Bangladesh, Tangail	Bundeswehr Insitute of Microbiology
K2	GCA_001677295.1	soil	2014	Namibia, Etosha National Wild Park	University of Oslo CEES, Department of biosciences, University of Oslo
K1	GCA_001677305.1	soil	2014	Namibia, Etosha National Wild Park	University of Oslo CEES, Department of biosciences, University of Oslo
Parent2	GCA_001683065.1			USA	University of Illinois at Urbana-Champaign
Parent1	GCA_001683095.1			USA	University of Illinois at Urbana-Champaign
PR01	GCA_001683135.1			USA	University of Illinois at Urbana-Champaign
PR02	GCA_001683155.1			USA	University of Illinois at Urbana-Champaign
PR05	GCA_001683175.1			USA	University of Illinois at Urbana-Champaign
PR06	GCA_001683195.1			USA	University of Illinois at Urbana-Champaign
PR07	GCA_001683215.1			USA	University of Illinois at Urbana-Champaign
PR08	GCA_001683235.1			USA	University of Illinois at Urbana-Champaign
PR09-1	GCA_001683255.1			USA	University of Illinois at Urbana-Champaign
PR09-4	GCA_001683275.1			USA	University of Illinois at Urbana-Champaign
PR10-4	GCA_001683295.1			USA	University of Illinois at Urbana-Champaign
PFAB2	GCA_001758315.1	hot water spring	2015	India, Asansol, West Bengal	The University of Burdwan
55-VNIIVViM	GCA_001835485.1	commercial vial	2014	Georgia, Tbilisi	NCDC Lugar Center
N1ZF-2	GCA_001883885.1	sediments	2002	China, South China Sea	The Third Institute of Oceanography, Key Laboratory of Marine Biogenetic Resources
L19	GCA_001883895.1	sediment	2006	China, South China Sea	The Third Institute of Oceanography, Key Laboratory of Marine Biogenetic Resources
Tyrol 4675	GCA_001936375.1		1988	Austria,Tyrol	Bundeswehr Insitute of Microbiology
SPV842_15	GCA_001990245.1	liver from bovine aborted fetus	2015	Brazil	Universidade Federal do Rio Grande do Sul, Franciele Siqueira
Sterne 34F2	GCA_002005265.1	lab strain	2015		NHGRI/NIH
Brazilian Vaccinal	GCA_002007035.1	vaccine strain	2016	Brazil	Universidade Federal do Rio Grande do Sul
Ba-8884/94-Geo	GCA_002019425.1	patient ulcer	1994	Georgia	National Center for Disease Control and Public Health (NCDC) of Georgia
F34	GCA_002024565.1	salt lake	2014	Algeria, Ain Baida-Ouargla	University of Alberta
Ba-8785/92-Geo	GCA_002025265.1	patient ulcer	1992	Georgia	National Center for Disease Control and Public Health (NCDC) of Georgia
Ba-8784/92-Geo	GCA_002025275.1	beef	1992	Georgia	National Center for Disease Control and Public Health (NCDC) of Georgia
Ba-7673/89-Geo	GCA_002025335.1	soil	1989	Georgia	National Center for Disease Control and Public Health (NCDC) of Georgia
Ba-9065/08-Geo	GCA_002025345.1	patient ulcer	2008	Georgia	National Center for Disease Control and Public Health (NCDC) of Georgia
Ba-1897/12-Geo	GCA_002025375.1	beef	2012	Georgia	National Center for Disease Control and Public Health (NCDC) of Georgia
Ba-8782/92-Geo	GCA_002025395.1	sheepskin	1992	Georgia	National Center for Disease Control and Public Health (NCDC) of Georgia
Ba-9108/08-Geo	GCA_002025415.1	patient ulcer	2008	Georgia	National Center for Disease Control and Public Health (NCDC) of Georgia
Ba-1802/12-Geo	GCA_002025435.1	patient ulcer	2012	Georgia	National Center for Disease Control and Public Health (NCDC) of Georgia
Ba-8776/92-Geo	GCA_002025455.1	patient ulcer	1992	Georgia	National Center for Disease Control and Public Health (NCDC) of Georgia
FDAARGOS 341	GCA_002208785.2		2015	USA, MD	US Food and Drug Administration; University of Maryland School of Medicine Institute for Genome Sciences (IGS) - sequencing center
DS201579	GCA_002233635.1		2015	South Africa, Kruger National Park, Pafuri	University of Pretoria
14RA5914	GCA_002277915.1	spleen	2014	Germany, Dobichau	Friedrich Loeffler Institut, Federal Research Institute for Animal Health
Shikan-NIID	GCA_002356575.1			Japan, Tokyo	National Institute of Infectious Diseases
BA663	GCA_002525685.1				USAMRIID
BA781	GCA_002525695.1				USAMRIID
BA500	GCA_002525705.1				USAMRIID
34F2 Sterne	GCA_002525715.1				USAMRIID
BAP417	GCA_002525765.1				USAMRIID
BAP482	GCA_002525775.1				USAMRIID
BA721	GCA_002525785.1				USAMRIID
AFS096050	GCA_002550395.1		2014	USA, NC	UNC Chapel Hill
AFS095574	GCA_002550475.1	plant root	2014	USA, NC	UNC Chapel Hill
AFS093149	GCA_002552535.1		2014	USA, NC	UNC Chapel Hill
AFS092859	GCA_002553265.1	plant core	2014	USA, NC	UNC Chapel Hill
AFS012870	GCA_002558195.1	plant core	2014	USA, NC	UNC Chapel Hill
AFS003761	GCA_002558675.1	core	2014	USA, NC	UNC Chapel Hill
AFS002415	GCA_002558905.1	core	2014	USA, NC	UNC Chapel Hill
AFS001713	GCA_002559375.1	plant core	2014	USA, NC	UNC Chapel Hill
AFS028506	GCA_002559605.1	plant core	2014	USA, NC	UNC Chapel Hill
AFS027725	GCA_002559755.1	plant core	2014	USA, NC	UNC Chapel Hill
AFS027605	GCA_002559785.1	core	2014	USA, IA	UNC Chapel Hill
AFS025007	GCA_002560185.1	core	2014	USA, NC	UNC Chapel Hill
AFS023305	GCA_002560535.1	core	2014	USA, NC	UNC Chapel Hill
AFS022655	GCA_002560675.1	core	2014	USA, NC	UNC Chapel Hill
AFS018197	GCA_002561055.1	plant core	2014	USA, NC	UNC Chapel Hill
AFS017361	GCA_002561195.1	plant core	2014	USA, NC	UNC Chapel Hill
AFS016024	GCA_002561395.1	soil	2014	USA, NC	UNC Chapel Hill
AFS015248	GCA_002561555.1	plant	2014	USA, NC	UNC Chapel Hill
AFS017475	GCA_002561845.1	core	2014	USA, IL	UNC Chapel Hill
AFS020887	GCA_002563115.1	core	2014	USA, IL	UNC Chapel Hill
AFS079591	GCA_002564895.1	core	2014	USA, NC	UNC Chapel Hill
AFS085583	GCA_002566085.1	core	2014	USA, NC	UNC Chapel Hill
AFS081271	GCA_002566425.1	leaf	2014	USA, MN	UNC Chapel Hill
AFS072900	GCA_002567055.1	core	2014	USA, NC	UNC Chapel Hill
AFS068624	GCA_002567755.1	plant core	2014	USA, NC	UNC Chapel Hill
AFS072084	GCA_002570225.1	plant,corn	2014	USA, NC	UNC Chapel Hill
AFS060304	GCA_002570575.1	plant	2014	USA, NC	UNC Chapel Hill
AFS062118	GCA_002570775.1	core	2014	USA, NC	UNC Chapel Hill
AFS058633	GCA_002571055.1	core	2014	USA, NC	UNC Chapel Hill
AFS057764	GCA_002574185.1	plant core	2014	USA, NC	UNC Chapel Hill
AFS057383	GCA_002574215.1	plant core	2014	USA, NC	UNC Chapel Hill
AFS058037	GCA_002574755.1	plant core	2014	USA, NC	UNC Chapel Hill
AFS048113	GCA_002575885.1	core	2014	USA, NC	UNC Chapel Hill
AFS044195	GCA_002576295.1	tree leaf	2013	USA, NC	UNC Chapel Hill
AFS044825	GCA_002576945.1	plant core	2014	USA, NC	UNC Chapel Hill
AFS041580	GCA_002577275.1	plant core	2014	USA, NC	UNC Chapel Hill
AFS040794	GCA_002577475.1	plant core	2014	USA, NC	UNC Chapel Hill
AFS029941	GCA_002583575.1	plant	2014	USA, NC	UNC Chapel Hill
AFS032297	GCA_002584475.1	soil	2014	USA, NC	UNC Chapel Hill
AFS032990	GCA_002584485.1	core	2014	USA, IL	UNC Chapel Hill
AFS029987	GCA_002584885.1	tree leaf	2014	USA, NC	UNC Chapel Hill
AFS037377	GCA_002585175.1	plant core	2014	USA, NC	UNC Chapel Hill
Kafkas-100	GCA_002896575.1	soil	2009	Turkey, Digor	Bundeswehr, Institute of Microbiology
Kafkas-149	GCA_002896585.1	soil	2012	Turkey, Selim	Bundeswehr, Institute of Microbiology
Kafkas-78	GCA_002896595.1		2008	Turkey, Kars	Bundeswehr, Institute of Microbiology
Kafkas-86	GCA_002896635.1		2006	Turkey, Kars	Bundeswehr, Institute of Microbiology
Kafkas-215	GCA_002896655.1	soil	2014	Turkey, Selim	Bundeswehr, Institute of Microbiology
Kafkas-68	GCA_002896665.1		2007	Turkey. Kars	Bundeswehr, Institute of Microbiology
Kafkas-60	GCA_002896695.1		2006	Turkey, Arpacay	Bundeswehr, Institute of Microbiology
STI1	GCA_002980615.1	laboratory strain	1970	Russia, Saratov	RARI
COVASU	GCA_003045745.1	Blood from dead animal from fresh cut	2017	India, Maharashtra	College of Veterinary & Animal Sciences, MAFSU, Udgir
BA2968	GCA_003063925.1		2008	Finland, Helsinki	Bundeswehr, Institute of Microbiology
HKI4363/88	GCA_003063945.1		1988	Finland, Ostrobothnia	Bundeswehr Insitute of Microbiology
A142	GCA_003063965.1	soil	2007	Germany, Neumuenster	Bundeswehr Insitute of Microbiology
A155	GCA_003063985.1	soil	2007	Germany, Neumuenster	Bundeswehr, Institute of Microbiology
SA047	GCA_003064005.1	soil	1999	South Africa, Cape Town, Rondebusch	Bundeswehr, Institute of Microbiology
A16/LA896	GCA_003064015.1		1970	Switzerland	Bundeswehr, Institute of Microbiology
A24/TN Bovine Sokol	GCA_003064045.1		1972	Slovakia	Bundeswehr, Institute of Microbiology
A46	GCA_003064085.1		1970	Germany, Stuttgart	Bundeswehr, Institute of Microbiology
London 499	GCA_003227955.1	Animal hide	2006	United Kingdom, London	Public Health England
Sterne 09RA8929	GCA_003335125.1	laboratory stock culture	2017	Germany	Friedrich-Loeffler-Institut
UT308	GCA_003345105.1				Centers for Disease Control and Prevention
Strain 32	GCA_003367985.1		1974	United Kingdom	Centers for Disease Control and Prevention
SK57	GCA_003368005.1		1975	United Kingdom	Centers for Disease Control and Prevention
MCCC 1A02161	GCA_003410255.1	sediment	2002	China, South China Sea	The Third Institute of Oceanography, Key Laboratory of Marine Biogenetic Resources
MCCC 1A01412	GCA_003410355.1	sediment	2002	China, South China Sea	The Third Institute of Oceanography, Key Laboratory of Marine Biogenetic Resources
ANSES 94	GCA_900011745.1		1991	France	ANSES
ANSES 86	GCA_900012555.1		1982	France	ANSES
ANSES 101	GCA_900013465.1		1999	France	ANSES
ANSES 89	GCA_900013475.1		1984	France	ANSES
ANSES 92	GCA_900013485.1		1989	France	ANSES
ANSES 118	GCA_900014335.1		1996	France	ANSES
ANSES 122	GCA_900014345.1		1992	France	ANSES
ANSES 32	GCA_900014355.1		2007	France	ANSES
ANSES 88	GCA_900014365.1		1990	France	ANSES
ANSES 90	GCA_900014375.1		1986	France	ANSES
81/1			1979	Russia	Stavropol Plague Control Reseach Institute
Bacillus cereus ATCC 14579	GCA_000007825.1				National Center for Biotechnology Information
Bacillus thuringiensis 97-27	GCA_000008505.1				DOE Joint Genome Institute
Non-anthracis strains are marked red
